# Supplementary material for: Evaluating bias in electronic health record data: using agent-based models to examine whether geographic disparities in community-acquired methicillin-resistant Staphylococcus aureus are due to differential health care–seeking behaviors
Source: Am J Epidemiol. 2025 Jan 6;194(12):3407–15. doi: 10.1093/aje/kwae481 (PMC12671960; doi:10.1093/aje/kwae481)
Supplement: Web_Material_kwae481 [file web_material_kwae481.zip]

Archive with 1 entries (1 files):
- Supplemental_RR3.docx
